# Supplementary material for: Genetic Divergence and Population Structure in Weedy and Cultivated Broomcorn Millets (Panicum miliaceum L.) Revealed by Specific-Locus Amplified Fragment Sequencing (SLAF-Seq)
Source: Front Plant Sci. 2021 Jun 24;12:688444. doi: 10.3389/fpls.2021.688444 (PMC8264369; doi:10.3389/fpls.2021.688444)
Supplement: Supplementary Table 1 — Detailed information of the 106 accessions of cultivated and weedy broomcorn millets. [file Table_1.XLSX]

## Sheet: Sheet2
Table S1. Detailed information of the 106 accessions of cultivated and weedy broomcorn millets
Accession	Germplasm bank code	Locality	Variety	Status	Blue cluster	Orange cluster	Green cluster	Red cluster	Yellow cluster
XJ18	00003059	Aletai, Xinjiang, China	Huang Mei Zi	Cultivated	1e-05	0.413227	1.1e-05	0.470012	0.11674
XJ19	00003060	Tacheng, Xinjiang, China	Hong Mei	Cultivated	1e-05	0.337749	1e-05	0.66222	1.1e-05
XJ5	00003111	Tekesi, Xinjiang, China	Hong Mei	Cultivated	1e-05	0.430165	1.1e-05	0.235854	0.33396
XJ13	00003054	Aletai, Xinjiang, China	Mei Zi	Cultivated	1e-05	1e-05	0.99996	1e-05	1e-05
XJ93		Kashi, Xinjiang, China	Ka Shi Huang Mei	Cultivated	1e-05	1e-05	1e-05	1e-05	0.99996
XJ79	00003125	Kuerle, Xinjiang, China	Huang Mei	Cultivated	1e-05	1e-05	1e-05	1e-05	0.99996
XJ2	00000750	Shawan, Xinjiang, China	Bai Mei Zi	Cultivated	1e-05	0.999956	1.4e-05	1e-05	1e-05
XJ8	00003049	Aletai, Xinjiang, China	Hong Mei	Cultivated	1e-05	1e-05	0.718147	1e-05	0.281823
XJ86		Hami, Xinjiang, China	Ha Mi Huang Mei	Cultivated	1e-05	1e-05	1e-05	1e-05	0.99996
XJ90		Wushi, Xinjiang, China	Wu Shi Hei mei Zi	Cultivated	1e-05	1e-05	1e-05	1e-05	0.99996
XJ6	00003117	Yining, Xinjiang, China	Huang Mei	Cultivated	1e-05	1e-05	1e-05	1e-05	0.99996
XJ7	00003127	Baicheng, Xinjiang, China	Mei Zi	Cultivated	1e-05	1e-05	1e-05	1e-05	0.99996
XJ4	00003056	Habahe, Xinjiang, China	Huang Mei Zi	Cultivated	1e-05	0.795831	1.3e-05	0.202104	0.002043
XJ87		Wulumuqi, Xinjiang, China	Huang Mei Zi	Cultivated	1e-05	0.176584	1e-05	1e-05	0.823386
XJ91		Tulufan, Xinjiang, China	Tu Lu Fan Hei Mei Zi	Cultivated	1e-05	1e-05	1e-05	1.1e-05	0.999959
GS7	00002788	Yuzhong, Gansu, China	Yu Zhong Hong Mei Zi	Cultivated	1e-05	0.99996	1e-05	1e-05	1e-05
GS8	00006682	Gulang, Gansu, China	Gu Lang Ban Ge Hong	Cultivated	1e-05	0.99996	1e-05	1e-05	1e-05
GS35	00000745	Huating, Gansu, China	Hua Ting Nuo Mei Zi	Cultivated	1e-05	0.949167	1e-05	0.050803	1e-05
GS39	00002666	Jinta, Gansu, China	Jin Ta Liu Huang Da Mei Zi	Cultivated	0.079683	1e-05	0.836658	1e-05	0.083639
GS12	00002684	Zhangye, Gansu, China	Zhang Ye Lao Huang Mei	Cultivated	1e-05	0.138077	0.861893	1e-05	1e-05
GS164	00006683	Dunhuang, Gansu, China	Dun Huang Da Mei Zi	Cultivated	1e-05	1e-05	0.99996	1e-05	1e-05
NX1	00000702	Pingluo, Ningxia, China	Hui Nong Huang Nian Mei	Cultivated	1e-05	1e-05	0.99996	1e-05	1e-05
NX19	00002614	Haiyuan, Ningxia, China	Xiao Huang Mei Zi	Cultivated	1e-05	0.99996	1e-05	1e-05	1e-05
HLJ2	00006514	Linkou, Heilongjiang, China	Xiao Mai Mei Zi	Cultivated	1e-05	0.041059	0.958911	1e-05	1e-05
HLJ24	00000183	Ningan, Heilongjiang, China	Hei Mei Zi	Cultivated	1e-05	0.941919	1e-05	1e-05	0.058051
HLJ25	00000001	Nenjiang, Heilongjiang, China	64 Shu 120	Cultivated	1e-05	0.999951	1e-05	1.9e-05	1e-05
HLJ28	00000082	Fujin, Heilongjiang, China	Huang Mei Zi	Cultivated	1e-05	0.036131	0.963839	1e-05	1e-05
HLJ58	00000071	Duerbote, Heilongjiang, China	E Tou Mei Zi	Cultivated	1e-05	0.877076	0.013547	1e-05	0.109356
HLJ59	00000110	Luobeihegang, Heilongjiang, China	Hei Mei Zi	Cultivated	1e-05	0.934224	0.013537	1e-05	0.052219
HLJ60	00000113	Heihulin, Heilongjiang, China	Zhu Mei Zi	Cultivated	1e-05	0.968657	1.7e-05	1e-05	0.031306
NM1	00004268	Xinghe, Inner Mongolia, China	Xiao Hong Shu	Cultivated	1e-05	0.99996	1e-05	1e-05	1e-05
NM7	00004267	Duolun, Inner Mongolia, China	Xiao Bai Shu	Cultivated	1e-05	0.99996	1e-05	1e-05	1e-05
NM14	00006528	Xilinguolemeng, Inner Mongolia, China	Nei Shu Yi Dian Hong	Cultivated	1e-05	0.893188	1e-05	0.094471	0.012321
NM22	00000478	Humengmoqi, Inner Mongolia, China	Huang Qi Mei Zi	Cultivated	1e-05	0.99996	1e-05	1e-05	1e-05
NM24	00000525	Chifengbalinzuoqi, Inner Mongolia, China	Ba Lin Zuo Ge Ta Mei	Cultivated	1e-05	0.902259	1e-05	1e-05	0.097711
NM31	00002062	Kailu, Inner Mongolia, China	Kai Lu Ban Huang Mei	Cultivated	1e-05	0.99996	1e-05	1e-05	1e-05
NM35	00002231	Wuyuan, Inner Mongolia, China	Wu Yuan Xiao Huang Mei	Cultivated	1e-05	0.99996	1e-05	1e-05	1e-05
NM42	00002502	Eerduosi, Inner Mongolia, China	Yi Meng 75066	Cultivated	1e-05	0.99996	1e-05	1e-05	1e-05
NM43	00004866	Zuozhongqi, Inner Mongolia, China	Hong Mei Zi	Cultivated	1e-05	0.99996	1e-05	1e-05	1e-05
NM48	00005927	Wengniuteqi, Inner Mongolia, China	Xiao Hong Shu	Cultivated	1e-05	0.999945	1e-05	1.9e-05	1.7e-05
NM34	00002160	Helin, Inner Mongolia, China	He Lin Hong Mei Zi	Cultivated	1e-05	0.99996	1e-05	1e-05	1e-05
PK1	00007700	Beijing, China	A85-29	Cultivated	1e-05	0.986908	0.013062	1e-05	1e-05
HB4	00007046	Fengning, Hebei, China	Huang Shu Zi	Cultivated	1e-05	0.956656	1e-05	1e-05	0.043314
HB34	00006257	Qinglong, Hebei, China	Qing Long Huang Shu Zi	Cultivated	1e-05	1e-05	0.99996	1e-05	1e-05
LN4	00000437	Chaoyang, Liaoning, China	Da Hong Mei Zi	Cultivated	1e-05	0.99996	1e-05	1e-05	1e-05
LN8	00000413	Changtu, Liaoning, China	Chang Tu Hong Mei Zi	Cultivated	1e-05	0.99996	1e-05	1e-05	1e-05
LN9		Jinzhou, Liaoning, China	Qian Jin Shu	Cultivated	1e-05	0.99996	1e-05	1e-05	1e-05
JL1	00000330	Zhenlai, Jilin, China	Li Mei Zi	Cultivated	1e-05	0.916553	1e-05	1e-05	0.083417
JL6	00000405	Tonghua, Jilin, China	Hei Mei Zi	Cultivated	1e-05	0.992505	1e-05	0.007465	1e-05
JL14	00000388	Antu, Jilin, China	Hei Mei Zi	Cultivated	1e-05	0.99996	1e-05	1e-05	1e-05
JL18	00005671	Fuyu, Jilin, China	Fu Yu Bai Mei	Cultivated	1e-05	1e-05	0.99996	1e-05	1e-05
SX8	00000845	Datong, Shanxi, China	Lao Lai Hong	Cultivated	1e-05	0.999953	1.7e-05	1e-05	1e-05
SX12	00006550	Taiyuan, Shanxi, China	Tai Yuan 0872	Cultivated	1e-05	0.99996	1e-05	1e-05	1e-05
SAX15	00001897	Dali, Shaanxi, China	Hong Mei	Cultivated	1e-05	0.951	1e-05	0.034537	0.014443
SAX7	00001601	Shenmu, Shaanxi, China	Zi Gan Hong Shu	Cultivated	1e-05	0.999953	1e-05	1.6e-05	1e-05
ID1	00007372	India	790032	Cultivated	1e-05	1e-05	1e-05	1e-05	0.99996
ID4	00007400	India	790060	Cultivated	1e-05	1e-05	1e-05	1e-05	0.99996
ID8	00007396	India	790056	Cultivated	1e-05	0.99996	1e-05	1e-05	1e-05
POL2	00007371	Poland	Hui Mei	Cultivated	0.623852	0.376118	1e-05	1e-05	1e-05
GER2	PI649371	Germany	Index Seminum #568	Cultivated	1e-05	0.436827	1e-05	0.0151	0.548054
TUR3	PI654403	Bitlis,Turkey	TU-85-074-03	Cultivated	1e-05	1e-05	1e-05	1e-05	0.99996
TUR4	PI654404	Bitlis,Turkey	TU-85-087-01	Cultivated	1e-05	1e-05	1e-05	1e-05	0.99996
UZB1		Uzbekistan	Uzbekstan	Cultivated	1e-05	1e-05	1e-05	1e-05	0.99996
UZB2		Uzbekistan	PAN56	Cultivated	1e-05	1e-05	1e-05	0.287861	0.712109
AFG1		Afghanistan	afganicum	Cultivated	1e-05	1e-05	1e-05	1e-05	0.99996
AFG2		Afghanistan	PAN874	Cultivated	1e-05	1e-05	1e-05	1e-05	0.99996
IRA1		Iraq	PAN641	Cultivated	1e-05	1e-05	1e-05	0.093592	0.906378
KYR1	PI346936	Kyrgyzstan	TOKOQULSK	Cultivated	1e-05	0.99996	1e-05	1e-05	1e-05
UKR5		Ukraine	Meironovskoe	Cultivated	1e-05	0.3904	1e-05	0.363007	0.246573
HUN1	PI531416	Hungary	MALCALTOR"A"	Cultivated	1e-05	0.995106	1e-05	0.004864	1e-05
HUN2		Hungary	PAN750	Cultivated	1e-05	0.009632	1e-05	0.384852	0.605496
KAZ1		Kazakhstan	Beskaragansko	Cultivated	1e-05	1e-05	1e-05	0.922444	0.077526
KAZ2		Kazakhstan	Uilskoe beloe	Cultivated	1e-05	1e-05	1e-05	0.99996	1e-05
KAZ3		Kazakhstan	Turgaiskoe mestnoe	Cultivated	1e-05	1e-05	1.6e-05	0.928423	0.071541
TAJ1		Tajikistan	PAN108	Cultivated	1e-05	1e-05	1e-05	1e-05	0.99996
ITA2		Italy	PAN90	Cultivated	1e-05	1e-05	1e-05	1e-05	0.99996
BEL2		Belarus	PAN892	Cultivated	1e-05	0.07941	1e-05	0.92056	1e-05
JAP3		Japan	PAN936	Cultivated	1e-05	1e-05	0.99996	1e-05	1e-05
SKOR1		South Korea	PAN100	Cultivated	1e-05	1e-05	0.99996	1e-05	1e-05
NKOR3		North Korea	PAN99	Cultivated	1e-05	1e-05	0.99996	1e-05	1e-05
NKOR4		North Korea	PAN102	Cultivated	1e-05	1e-05	0.99996	1e-05	1e-05
GEO3		Georgia	PAN1286	Cultivated	1e-05	1e-05	1e-05	0.10178	0.89819
AZE1		Azerbaijan	koloritnoye 15	Cultivated	1e-05	1e-05	1e-05	0.99996	1e-05
RUS3		Russia	omskoye9	Cultivated	0.057899	0.142324	1e-05	0.549616	0.250151
RUS6		Russia	kinelskoye 2462	Cultivated	1e-05	1e-05	1e-05	0.99996	1e-05
RUS8		Russia	volnoye	Cultivated	1e-05	1e-05	1e-05	0.99996	1e-05
RUS9		Russia	cheget	Cultivated	1e-05	1e-05	1e-05	0.863263	0.136707
RUS10		Russia	barnaulskoye	Cultivated	1e-05	1e-05	1e-05	0.99996	1e-05
RUS11		Russia	saratovskoye 3	Cultivated	1e-05	1e-05	1e-05	0.99996	1e-05
RUS13		Russia	kamskoye	Cultivated	1e-05	1e-05	1e-05	0.99996	1e-05
RUS14		Russia	kazanskoye kormovoye	Cultivated	1e-05	1e-05	1e-05	0.973306	0.026664
RUS19		Russia	zeiskoye seroye	Cultivated	0.161081	0.269142	1e-05	1e-05	0.569757
RUS26		Russia	Omskoe-5	Cultivated	1e-05	1e-05	1e-05	0.99996	1e-05
MON4		Mongolia	local-1	Cultivated	1e-05	1e-05	1e-05	0.99996	1e-05
MON10		Mongolia	Gorlinko	Cultivated	1e-05	0.046229	1e-05	0.953741	1e-05
MON12		Mongolia	local-2	Cultivated	1e-05	1e-05	1e-05	0.99996	1e-05
MON14		Mongolia	local-3	Cultivated	1e-05	1e-05	1e-05	0.893307	0.106663
WNX24		Guyuan, Ningxia, China	Ye Mei Zi	Weedy	0.888151	0.010108	1e-05	0.101721	1e-05
WGS9		Huining, Gansu, China	Ye Mei Zi	Weedy	0.927441	1e-05	1e-05	1e-05	0.072529
WSX25	00003345	Taiyuan, Shanxi, China	Ye Mei Zi	Weedy	0.455884	0.544086	1e-05	1e-05	1e-05
WSX26	00003523	Fenxi, Shanxi, China	Ye Mei Zi	Weedy	1e-05	0.99996	1e-05	1e-05	1e-05
WHB36		Zhuolu, Hebei, China	Ye Mei Zi	Weedy	0.99996	1e-05	1e-05	1e-05	1e-05
WHB55		Zhuolu, Hebei, China	Ye Mei Zi	Weedy	0.99996	1e-05	1e-05	1e-05	1e-05
WJL12		Baicheng, Jilin, China	Ye Mei Zi	Weedy	0.99996	1e-05	1e-05	1e-05	1e-05
WHLJ33		Tailai, Heilongjiang, China	Ye Mei Zi	Weedy	0.99996	1e-05	1e-05	1e-05	1e-05
WHLJ51		Qiqihaer, Heilongjiang, China	Ye Mei Zi	Weedy	0.99996	1e-05	1e-05	1e-05	1e-05
